# Supplementary material for: Cross-fostering immediately after birth induces a permanent microbiota shift that is shaped by the nursing mother
Source: Microbiome. 2015 Apr 25;3:17. doi: 10.1186/s40168-015-0080-y (PMC4427954; doi:10.1186/s40168-015-0080-y)
Supplement: Additional file 4: — Alpha diversity. Alpha diversity within samples from mice nursed by a NOD or NOR mother at 4 weeks and 32 weeks of age. There was no significance within samples. [file 40168_2015_80_MOESM4_ESM.xlsx]

## Sheet: Sheet1
Taxon	R-R 1 4wk	R-R 2 4wk	R-R 3 4wk	R-R 4 4wk	R-D 1 4wk	R-D 2 4wk	R-D 3 4wk	R-D 4 4wk	D-R 1 4wk	D-R 2 4wk	D-R 3 4wk	D-R 4 4wk	D-D 1 4wk	D-D 2 4wk	D-D 3 4wk	D-D 4 4wk	R-R 1 32wk	R-R 2 32wk	R-R 3 32wk	R-R 4 32wk	R-D 1 32wk	R-D 2 32wk	R-D 3 32wk	R-D 4 32wk	D-R 1 32wk	D-R 2 32wk	D-R 3 32wk	D-R 4 32wk	D-D 1 32wk	D-D 2 32wk	D-D 3 32wk	D-D 4 32wk
p__Actinobacteria;c__Actinobacteria;o__Bifidobacteriales;f__Bifidobacteriaceae;g__Bifidobacterium	0.00268044	0.091705	0.0213196	0.0954236	0.0669031	0.0592323	0.0917219	0.0941275	0.0302519	0.0365014	0.0525876	0.0500833	0.0240742	0.0672845	0.0817978	0.0348464	0.0181253	0.0926468	0.0772301	0.0274141	0.023312	0.0267186	0.027292	0.0412691	0.0796777	0.0620004	0.0572007	0.0864592	0.0601639	0.0296415	0.0492451	0.0500415
p__Actinobacteria;c__Coriobacteriia;o__Coriobacteriales;f__Coriobacteriaceae;g__	1.14549e-05	0.000138801	3.91425e-05	1.47009e-05	9.13145e-05	3.36229e-05	4.78133e-05	0.000113973	0.00015022	0.000161925	0.000108237	9.55527e-05	0.000103412	0.000111954	9.23342e-05	6.65009e-05	6.37095e-05	0.000236258	0.00017195	0.000114312	6.49359e-05	7.32418e-05	4.04776e-05	0.000181164	0.00358693	0.00362929	0.000161503	0.000560353	0.00334799	0.000364702	0.00143366	6.59556e-05
p__Actinobacteria;c__Coriobacteriia;o__Coriobacteriales;f__Coriobacteriaceae;g__Adlercreutzia	0.000904936	0.00179374	0.00213979	0.00149949	0.00264812	0.00267862	0.0015619	0.00155288	0.00103998	0.00135506	0.00125245	0.00070982	0.00144776	0.00139321	0.00166202	0.00075811	0.00179979	0.00157505	0.00173178	0.00224467	0.00219483	0.0022119	0.000779194	0.00108698	0.00344345	0.00247354	0.00104502	0.00126354	0.00198214	0.00152169	0.00182052	0.000659556
p__Bacteroidetes;c__Bacteroidia;o__Bacteroidales;f__[Odoribacteraceae];g__Odoribacter	0.00686148	0.00653434	0.0028574	0.00402805	0.00345473	0.00709442	0.0100089	0.00567016	0.0276173	0.0578159	0.0300744	0.0336209	0.0323471	0.0270307	0.0240479	0.0816897	0.0068647	0.00698648	0.00601825	0.00776281	0.00437668	0.00210936	0.00796397	0.00353873	0.0125303	0.0186541	0.0197794	0.0349177	0.0443734	0.034282	0.0302775	0.0347209
p__Bacteroidetes;c__Bacteroidia;o__Bacteroidales;f__[Paraprevotellaceae];g__[Prevotella]	0.0255215	0.0267673	0.0158527	0.0136424	0.00144581	0.010849	0.0083514	0.00576989	0	0	0	0	0	1.24394e-05	1.02594e-05	0	0.00324918	0.00534392	0.0163967	0.0115247	0.000987026	0.00382322	0.00483708	0.0111597	0	1.08015e-05	0	1.09873e-05	0	0	2.27565e-05	0
p__Bacteroidetes;c__Bacteroidia;o__Bacteroidales;f__Bacteroidaceae;g__Bacteroides	0.0492102	0.0235001	0.0273345	0.0216985	0.0151886	0.0173606	0.0133718	0.00944552	0.0682575	0.0471118	0.048722	0.061727	0.0543738	0.0293569	0.0494193	0.0337292	0.0329378	0.0384312	0.0546678	0.0381802	0.0185976	0.00843746	0.0215139	0.0324525	0.00571517	0.00596241	0.0113432	0.0301602	0.00664601	0.00726889	0.0207767	0.0169789
p__Bacteroidetes;c__Bacteroidia;o__Bacteroidales;f__Porphyromonadaceae;g__Parabacteroides	0.0044445	0.0019539	0.00352283	0.00220514	0.00100446	0.00326142	0.00344256	0.00102576	0	0	0	0	1.03412e-05	0	0	0	0.00460301	0.00441014	0.0112013	0.00296172	0.00137664	0.00205077	0.00415908	0.00557984	0	0	9.50019e-06	0	1.66567e-05	0	1.13782e-05	0
p__Bacteroidetes;c__Bacteroidia;o__Bacteroidales;f__Prevotellaceae;g__Prevotella	0.0039863	0.00259452	0.0116123	0.00257266	0.010349	0.00708322	0.00374538	0.00200878	0.032251	0.0139085	0.0107464	0.022646	0.0164631	0.0081229	0.00749959	0.0194449	0.0062276	0.00267759	0.00556381	0.00242133	0.00518189	0.00479002	0.00210484	0.00705331	0.00108804	0.00170663	0.00229905	0.00443888	0.00819508	0.0027164	0.0147007	0.00495609
p__Bacteroidetes;c__Bacteroidia;o__Bacteroidales;f__Rikenellaceae;g__	0.124618	0.0480039	0.0747883	0.0341943	0.0474379	0.0752143	0.0405616	0.0229656	0.16612	0.107399	0.146924	0.112616	0.0963589	0.107625	0.0958224	0.216886	0.0567174	0.0290597	0.031909	0.0352704	0.055767	0.0191894	0.0392532	0.0288292	0.0144075	0.0157917	0.026116	0.0541345	0.0240023	0.0198071	0.0352839	0.0625071
p__Bacteroidetes;c__Bacteroidia;o__Bacteroidales;f__Rikenellaceae;Other	0.00197024	0.00125989	0.00140913	0.000705644	0.00105012	0.00187167	0.00135471	0.000527126	0.00217241	0.00144881	0.0015617	0.00240247	0.00159254	0.0023386	0.00185694	0.00300584	0.00140161	0.00104628	0.000884314	0.00135096	0.00188314	0.000527341	0.00138636	0.0012923	0.000370649	0.000842515	0.000560511	0.0013844	0.000516357	0.000603645	0.000671317	0.00428711
p__Bacteroidetes;c__Bacteroidia;o__Bacteroidales;f__S24-7;g__	0.0653845	0.183592	0.195752	0.143172	0.121372	0.153713	0.170279	0.158237	0.169529	0.191157	0.164907	0.193658	0.173101	0.175743	0.195215	0.127735	0.156311	0.0825102	0.113659	0.0886956	0.109872	0.114008	0.060929	0.0938912	0.0874254	0.129758	0.073484	0.186762	0.153308	0.0629677	0.220875	0.0916971
p__Bacteroidetes;c__Bacteroidia;o__Bacteroidales;Other;Other	0.00101948	0.00115312	0.000965515	0.00135248	0.00016741	0.000773326	0.000510009	0.000370413	0.000970649	0.000681791	0.00125245	0.00185645	0.000930704	0.00108222	0.0012619	0.000731509	0.000860078	0.00114754	0.0017195	0.00109116	0.0005065	0.000278319	0.000556567	0.00113529	0.000215216	0.000572478	0.000342007	0.00131848	0.000216537	0.000163487	0.000819234	0.00206347
p__Cyanobacteria;c__4C0d-2;o__YS2;f__;g__	1.14549e-05	0.00409998	0.00243988	0.00786499	0	0	0.000175316	0.00368988	0.00240351	0.00401404	0.00176271	0.00348085	0.000961727	0.0026869	0.00163124	0.0147233	0	0.0146817	0.00573576	0.00801222	0	0	0.00128516	0.0261359	0.00277389	0.00518471	0.00286906	0.0071088	0.0034979	0.00134562	0.0190017	0.0022048
p__Firmicutes;c__Bacilli;o__Lactobacillales;f__Lactobacillaceae;g__Lactobacillus	0.0615929	0.291568	0.185248	0.407024	0.496416	0.435797	0.350679	0.376838	0.267657	0.253209	0.231998	0.238868	0.319262	0.365817	0.39518	0.171958	0.611117	0.54211	0.515826	0.173598	0.487591	0.686261	0.169642	0.518853	0.279721	0.303943	0.300149	0.306942	0.432757	0.0868368	0.195342	0.345749
p__Firmicutes;c__Bacilli;o__Lactobacillales;f__Lactobacillaceae;Other	0.000114549	0.000768746	0.000508853	0.00105847	0.0010349	0.000963855	0.000844702	0.000584112	0.000612434	0.000434642	0.000293786	0.000559666	0.000506717	0.000796119	0.000697636	0.000452206	0.00189536	0.00185631	0.00138788	0.000581951	0.00167535	0.00180175	0.0010423	0.00165463	0.00125543	0.00286239	0.000921519	0.0012965	0.00181558	0.00040243	0.000933016	0.00246862
p__Firmicutes;c__Bacilli;o__Lactobacillales;Other;Other	0.000446741	0.00113177	0.00088723	0.00180821	0.00193282	0.00192771	0.00137065	0.00176658	0.000878207	0.000877806	0.00077312	0.000982828	0.000785928	0.000845876	0.00106697	0.000625108	0.00124233	0.00282384	0.00196514	0.00122625	0.00176626	0.00222655	0.00160899	0.00216189	0.00422062	0.00432059	0.00148203	0.00158217	0.00229862	0.000930619	0.00339072	0.00470169
p__Firmicutes;c__Bacilli;o__Turicibacterales;f__Turicibacteraceae;g__Turicibacter	1.14549e-05	0.000245572	1.30475e-05	0.00132308	9.13145e-05	1.12076e-05	0.00341068	0.0057414	2.31107e-05	4.26119e-05	0	2.73008e-05	1.03412e-05	4.97574e-05	2.05187e-05	0	4.77821e-05	1.12504e-05	0	5.19599e-05	2.59744e-05	0	2.02388e-05	4.83103e-05	0.17124	0.0359257	9.50019e-06	1.09873e-05	0.0234526	0.0418275	0.190768	1.88445e-05
p__Firmicutes;c__Bacilli;Other;Other;Other	0	3.20311e-05	0	1.47009e-05	4.56572e-05	3.36229e-05	4.78133e-05	0.000398906	1.15554e-05	8.52239e-06	0	5.46015e-05	3.10235e-05	2.48787e-05	1.02594e-05	7.9801e-05	4.77821e-05	9.00029e-05	4.91286e-05	6.23519e-05	6.49359e-05	2.92967e-05	3.03582e-05	6.03879e-05	0.0062293	0.00301361	3.80008e-05	4.39493e-05	0.00123259	0.00108153	0.00568912	0.000160178
p__Firmicutes;c__Clostridia;o__Clostridiales;f__;g__	0.0363578	0.0165921	0.0317968	0.00954089	0.0088575	0.0108378	0.0100408	0.0188056	0.01003	0.0171897	0.004113	0.00976003	0.0162873	0.0137331	0.00481164	0.0169577	0.00582942	0.00833652	0.00463037	0.0313422	0.0221431	0.00363279	0.0262902	0.0104592	0.0314574	0.0126917	0.0177464	0.00874591	0.00889466	0.0221336	0.00541605	0.0184958
p__Firmicutes;c__Clostridia;o__Clostridiales;f__[Mogibacteriaceae];g__	0.000870571	0.000363019	0.00093942	0.000426326	0.000304382	0.000325021	0.000637511	0.000612605	4.62214e-05	2.55672e-05	1.54624e-05	6.82519e-05	5.17058e-05	9.95149e-05	4.10374e-05	2.66003e-05	7.96369e-05	0.00091128	0.000675518	0.00201605	0.000402603	0.000307616	0.00194293	0.000978284	0.000406519	0.000205228	4.7501e-05	2.19746e-05	0.000266507	0.000138335	0.000352726	1.88445e-05
p__Firmicutes;c__Clostridia;o__Clostridiales;f__Clostridiaceae;g__Candidatus Arthromitus	0.0143186	0.0567591	0.0473494	0.0546874	0.016741	0.00850658	0.0221695	0.0478972	0.0234805	0.0139085	0.0713899	0.0186328	0.0437844	0.0396194	0.0268693	0.0254698	1.59274e-05	0.000281259	0.000393029	0.00183938	0	1.46484e-05	0.000546448	0.00306771	2.39129e-05	3.24044e-05	7.60016e-05	1.09873e-05	4.997e-05	2.51519e-05	0	3.76889e-05
p__Firmicutes;c__Clostridia;o__Clostridiales;f__Clostridiaceae;Other	1.14549e-05	1.0677e-05	6.52375e-05	8.82055e-05	7.60954e-05	1.12076e-05	3.18756e-05	2.84933e-05	0	3.40896e-05	1.54624e-05	4.09512e-05	2.06823e-05	4.97574e-05	3.07781e-05	1.33002e-05	0	0	0	0	5.19487e-05	1.46484e-05	1.01194e-05	2.41552e-05	0.00795103	0.000237632	9.50019e-06	1.09873e-05	0.00019988	5.03037e-05	0.00105818	4.71111e-05
p__Firmicutes;c__Clostridia;o__Clostridiales;f__Dehalobacteriaceae;g__Dehalobacterium	0.000836207	0.000694007	0.00125256	0.000411625	0.000106534	0.000201737	0.000414382	0.000584112	0.000358216	0.000801105	0.000247398	0.000532365	0.00044467	9.95149e-05	0.000205187	0.00074481	0.000191128	0.000427514	0.000331618	0.00167311	0.000532474	0.000278319	0.00119409	0.000386483	0.000274998	0.00036725	0.000446509	0.000186784	0.000166567	0.000653948	0.000170674	0.000282667
p__Firmicutes;c__Clostridia;o__Clostridiales;f__Lachnospiraceae;g__	0.0494736	0.00824267	0.0257427	0.00452788	0.00703121	0.00310451	0.00487696	0.00944552	0.00964872	0.0256098	0.00972585	0.0125447	0.0148189	0.00722727	0.00535538	0.00688949	0.0033766	0.00747024	0.00406539	0.028765	0.0290783	0.00433592	0.0239324	0.00547115	0.0288867	0.00979693	0.0156943	0.00550465	0.00807849	0.0245231	0.00369793	0.0091961
p__Firmicutes;c__Clostridia;o__Clostridiales;f__Lachnospiraceae;g__[Ruminococcus]	0.00526925	0.00217811	0.0039012	0.00191112	0.00229808	0.00141216	0.00149815	0.00354741	0.00283106	0.00561625	0.000958669	0.0018155	0.00354702	0.00263714	0.00346766	0.00444226	0.00184758	0.00343136	0.00251784	0.0149021	0.00529877	0.00180175	0.00877353	0.00391314	0.0095771	0.0058976	0.00609913	0.00274683	0.0036145	0.01367	0.0033452	0.00441903
p__Firmicutes;c__Clostridia;o__Clostridiales;f__Lachnospiraceae;g__Coprococcus	0.00458195	0.00654502	0.00324883	0.00110257	0.00106534	0.000818156	0.000462196	0.00398906	0.00157153	0.00543728	0.000572109	0.00132409	0.00126162	0.00165443	0.00095412	0.00296594	0.00200685	0.00447765	0.00189145	0.00672361	0.00519487	0.00155273	0.00492815	0.00330926	0.00888363	0.00747462	0.00842667	0.00580131	0.00339796	0.0103626	0.00351588	0.00769796
p__Firmicutes;c__Clostridia;o__Clostridiales;f__Lachnospiraceae;g__Dorea	0.000824752	0.000277603	0.00015657	0.000308719	0.000152191	0.000179322	9.56267e-05	0.000284933	0.000519991	0.000775537	9.27744e-05	8.19023e-05	0.00234744	0.000398059	0.000359077	0.000119702	6.37095e-05	0.000191256	0.000319336	0.000633911	0.000883128	0.000688473	0.00145719	0.000471026	0.0012076	0.000324044	0.000427509	0.000208759	6.66267e-05	0.00109411	0.000136539	0.000668978
p__Firmicutes;c__Clostridia;o__Clostridiales;f__Lachnospiraceae;Other	0.0548918	0.0323728	0.0419477	0.0143775	0.0216263	0.0176968	0.0162565	0.0369273	0.054911	0.0361775	0.0321618	0.0322013	0.0209615	0.0352656	0.032122	0.0202163	0.0213745	0.0333798	0.0329161	0.151255	0.0429486	0.0177831	0.0568104	0.0377908	0.0354628	0.0214409	0.0549681	0.0298635	0.014941	0.0476628	0.0276719	0.0264105
p__Firmicutes;c__Clostridia;o__Clostridiales;f__Ruminococcaceae;g__	0.00172969	0.00528513	0.00264864	0.00523352	0.00108055	0.00197254	0.00288474	0.00323399	0.00402126	0.00304249	0.00197919	0.00479129	0.000196482	0.0039184	0.00377544	0.00452206	0.00106713	0.00209257	0.000638672	0.00287858	0.000545462	0.000278319	0.00151791	0.00237928	2.39129e-05	5.40073e-05	9.50019e-05	7.69112e-05	0.00014991	6.28796e-05	5.68912e-05	9.42223e-05
p__Firmicutes;c__Clostridia;o__Clostridiales;f__Ruminococcaceae;g__Butyricicoccus	0.00231389	0.000928902	0.00117428	0.000352822	0.000136972	5.60381e-05	0.000302818	0.000427399	6.93321e-05	0.000144881	1.54624e-05	0	0.000134435	4.97574e-05	0.00016415	6.65009e-05	0.000175201	0.000135004	0.0003439	0.00320073	0.000402603	8.78902e-05	0.00151791	0.000205319	4.78257e-05	3.24044e-05	9.50019e-05	6.59239e-05	0.000316477	0.000653948	0.000216187	0.000150756
p__Firmicutes;c__Clostridia;o__Clostridiales;f__Ruminococcaceae;g__Oscillospira	0.0390955	0.0129726	0.0202236	0.00517472	0.0066203	0.00914542	0.00761826	0.0107705	0.0065981	0.0164312	0.00547369	0.00895465	0.0128644	0.00394328	0.0035087	0.0140716	0.00348809	0.00698648	0.00408995	0.0319242	0.0125456	0.00370604	0.0546954	0.00843016	0.00988797	0.00393173	0.00595662	0.0040763	0.00554667	0.0136826	0.0040279	0.00391023
p__Firmicutes;c__Clostridia;o__Clostridiales;f__Ruminococcaceae;g__Ruminococcus	0.0108363	0.00988693	0.0146784	0.00551284	0.00815743	0.00571589	0.0293255	0.0167256	0.0105616	0.00722699	0.00586025	0.0124765	0.00849009	0.00865779	0.00858708	0.0255762	0.00433224	0.00703148	0.00383203	0.00872927	0.00712996	0.00161132	0.0119611	0.00661852	0.00712603	0.00428818	0.00681164	0.00973477	0.00263175	0.00602387	0.0140066	0.00256285
p__Firmicutes;c__Clostridia;o__Clostridiales;f__Ruminococcaceae;Other	0.00973665	0.00521039	0.00533643	0.00180821	0.00175019	0.00210703	0.00269348	0.00333371	0.00228796	0.0035794	0.00187095	0.00263452	0.00328849	0.00160468	0.00138501	0.00497426	0.000891933	0.00244133	0.00173178	0.00918652	0.00318186	0.00140624	0.0123153	0.00266915	0.00322824	0.00152301	0.00227055	0.00114268	0.00148244	0.004389	0.00126299	0.00168658
p__Firmicutes;c__Clostridia;o__Clostridiales;Other;Other	0.204023	0.0517302	0.130097	0.0286815	0.0460986	0.049179	0.0364975	0.0665603	0.0514444	0.069662	0.0504847	0.0420432	0.0600201	0.0396069	0.015307	0.0484525	0.0270765	0.029971	0.0549749	0.229393	0.108949	0.0636911	0.367152	0.0784077	0.0781114	0.210132	0.341466	0.126464	0.130338	0.520643	0.077611	0.255974
p__Firmicutes;c__Clostridia;Other;Other;Other	0.000171823	0.000309634	0.000143523	0.000235215	0.000213067	0.000134491	0.00028688	0.000256439	0.000658655	0.00157664	0.000278323	0.00072347	0.0011065	0.000995149	0.00047193	0.00444226	1.59274e-05	4.50015e-05	0.000110539	0.000197448	6.49359e-05	2.92967e-05	0.000263105	0.000108698	0.000263041	0.000108015	2.85006e-05	2.19746e-05	0.000283163	0.000301822	0.00019343	0.000160178
p__Firmicutes;c__Erysipelotrichi;o__Erysipelotrichales;f__Erysipelotrichaceae;g__	0.000217643	0.000437758	0.000391425	0.00136718	0.000410915	0.000369851	0.00028688	0.000242193	0.00120176	0.000374985	0.00191734	0.00245707	0.000186141	0.000310984	0.000923342	0.000252703	0.000175201	0.00291384	0.00132647	0.000945671	0.000259744	8.78902e-05	0.000495851	0.000869586	0.000310867	0.000410456	0.000541511	0.000538379	0.000183223	0.000264094	0.0029811	0.000414578
p__Firmicutes;c__Erysipelotrichi;o__Erysipelotrichales;f__Erysipelotrichaceae;g__Allobaculum	1.14549e-05	0.00018151	0	0.000602737	0.000121753	1.12076e-05	0.000462196	0.000840552	0.000242662	7.67015e-05	7.7312e-05	5.46015e-05	0.000217164	0.000422938	0.00048219	6.65009e-05	0	0.00424139	0.000307054	0.00144449	0	2.92967e-05	0.00051609	0.00102659	0.0618865	0.0877403	0.00939569	0.0496627	0.0306816	0.0143366	0.0340551	0.00489014
p__Firmicutes;c__Erysipelotrichi;o__Erysipelotrichales;f__Erysipelotrichaceae;g__Clostridium	0	0	0	0	0	0	0	0	0.00130575	0.00104825	0.00238121	0.00140599	0.00169595	0.00161712	0.00107723	0.00122362	0	0	0	0	0	0	0	0	5.97822e-05	6.48088e-05	7.60016e-05	0.000142835	0.00014991	0.000176063	0.000967151	0.000301511
p__Firmicutes;Other;Other;Other;Other	0.0374002	0.0346897	0.026643	0.0253591	0.0175628	0.0211936	0.0341865	0.0160987	0.0100532	0.0136358	0.0322236	0.011166	0.0201342	0.0163578	0.00590939	0.0364957	0.00294656	0.00369012	0.00374605	0.00490502	0.0036494	0.00260741	0.00718478	0.00507259	0.00565539	0.00493627	0.00432259	0.00287868	0.00281498	0.00217564	0.00229841	0.00878152
p__Proteobacteria;c__Alphaproteobacteria;o__Caulobacterales;f__Caulobacteraceae;Other	0.000217643	0.000405727	0.00026095	0.000294018	0.000776173	0.000369851	0.000318756	0.000470139	0.000265773	0.000340896	0.000494797	0.000163805	0.000351599	0.00038562	0.00031804	0.000252703	0.00030262	0.000225007	0.000319336	0.000270192	0.000545462	0.000336912	0.000263105	0.00030194	0.000729342	0.00029164	0.000256505	0.000307645	0.000383103	0.000326974	0.000637182	0.000197867
p__Proteobacteria;c__Alphaproteobacteria;o__RF32;f__;g__	0.00884317	0.00591507	0.00747622	0.0155242	0.00133928	0.00475203	0.00272536	0.00545646	0.00420615	0.00380099	0.0193744	0.0167217	0.00156151	0.0038562	0.00101568	0.00708899	0.00385442	0.0030826	0.0032302	0.00297211	0.000727282	0.000761715	0.00105242	0.00245175	0.00161412	0.0073666	0.00158653	0.00376865	0.0009994	0.000603645	0.00772583	0.000791467
p__Proteobacteria;c__Alphaproteobacteria;o__Rickettsiales;f__;g__	0	0	0	0	0	1.12076e-05	1.59378e-05	0	0.00634389	0.00624691	0.00340173	0.00425892	0.00937943	0.00604553	0.00551953	0.00292604	1.59274e-05	0	0	1.0392e-05	0	0	0	2.41552e-05	0.00290541	0.00125297	0.000408508	0.00123058	0.000732894	0.00108153	0.000329969	0.0005088
p__Proteobacteria;c__Betaproteobacteria;o__Burkholderiales;f__Alcaligenaceae;g__Sutterella	0.000229098	0.00532784	0.000547995	0.0064096	0.000487011	0.00105352	0.00278911	0.00437372	1.15554e-05	8.52239e-06	4.63872e-05	1.36504e-05	0	0	1.02594e-05	0	0.00159274	0.0047364	0.0112259	0.0104024	0.000701308	0.00105468	0.00470553	0.00396145	1.19564e-05	2.16029e-05	0	0	0	1.25759e-05	2.27565e-05	0
p__Proteobacteria;c__Deltaproteobacteria;o__Desulfovibrionales;f__Desulfovibrionaceae;g__Bilophila	0.00729676	0.000480466	0.00108294	0.000176411	0.000106534	0.000201737	0.000207191	4.27399e-05	0.00017333	0.000264194	0.000278323	8.19023e-05	0.000237847	8.70755e-05	5.12968e-05	0.000292604	7.96369e-05	5.62518e-05	3.68464e-05	0.00236937	0.000168833	2.92967e-05	0.00108278	3.62328e-05	4.78257e-05	0.000129618	0.000228005	0.000142835	9.994e-05	0.000490461	6.82695e-05	6.59556e-05
p__Proteobacteria;c__Deltaproteobacteria;o__Desulfovibrionales;f__Desulfovibrionaceae;g__Desulfovibrio	0.00127149	0.00265858	0.000182665	0.000661541	0.00130884	0.00313813	0.00135471	0.00141042	0.00212618	0.0105337	0.000587571	0.00117393	0.00343326	0.00277398	0.00583757	0.00109061	0.00275544	0.000843777	0.0026161	0.0124912	0.00409096	0.00518552	0.0261384	0.00283823	0.0114064	0.00693454	0.00581412	0.0030325	0.0026151	0.0127897	0.00145642	0.00639769
p__Proteobacteria;c__Gammaproteobacteria;o__Aeromonadales;f__Aeromonadaceae;g__	0.000378011	0.00050182	0.000404473	0.000294018	0.000578325	0.000358644	0.000525947	0.000641099	0.000415993	0.000366463	0.000680346	0.00034126	0.000506717	0.000422938	0.000389856	0.000385705	0.000493749	0.00029251	0.000417593	0.000332544	0.000428577	0.000483396	0.000323821	0.000446871	0.00111195	0.000518471	0.000532011	0.000516404	0.000383103	0.000188639	0.000307213	0.000320356
p__Tenericutes;c__Mollicutes;o__Anaeroplasmatales;f__Anaeroplasmataceae;g__Anaeroplasma	0.13078	0.0392915	0.0538601	0.0580098	0.065442	0.0657999	0.101189	0.0273251	1.15554e-05	1.70448e-05	0	1.36504e-05	5.17058e-05	0	2.05187e-05	1.33002e-05	0.00675321	0.030106	0.00907651	0.0231741	0.0252211	0.00837887	0.0262497	0.0297229	0.00172173	0.00176064	0.00690664	0.00125255	0.00273169	6.28796e-05	0.00207084	0.00292089
p__Tenericutes;c__Mollicutes;o__RF39;f__;g__	0.0126462	0.000843485	0.00645852	0.000558635	0.00243505	0.000392267	0.00462196	0.00163836	0	8.52239e-06	0	8.19023e-05	0	0	0	0	3.18547e-05	0.000765025	3.68464e-05	0.000519599	6.49359e-05	1.46484e-05	0.00034406	0.00074881	0.0022239	0	0	0	0	0	0	0
p__Verrucomicrobia;c__Verrucomicrobiae;o__Verrucomicrobiales;f__Verrucomicrobiaceae;g__Akkermansia	5.72744e-05	0.000149478	0.00328797	0.00277847	9.13145e-05	0.000134491	0.0024066	0.00145316	0.0139704	0.0283199	0.0487839	0.0783805	0.0417783	0.00598333	0.00631976	0.0286619	0.000382257	0.00556893	0.000122821	0.0019433	6.49359e-05	0.000219725	0.000586926	0.000736733	0.00149455	0.00399654	0.00309706	0.0167447	0.00204877	0.000352126	0.00510883	0.00796178
Other;Other;Other;Other;Other	0.0121995	0.00837079	0.0180186	0.0101436	0.0110643	0.00967218	0.00809639	0.0216549	0.00736076	0.00739743	0.00912282	0.0089956	0.00609094	0.00870755	0.00417556	0.0312421	0.00293064	0.00517517	0.00394257	0.00676518	0.00281822	0.00246093	0.0068306	0.00687215	0.00681517	0.00674012	0.00610863	0.00424111	0.00571324	0.00704252	0.00516572	0.00838578
